# Supplementary material for: Anti-Hyperlipidemia and Gut Microbiota Community Regulation Effects of Selenium-Rich Cordyceps militaris Polysaccharides on the High-Fat Diet-Fed Mice Model
Source: Foods. 2021 Sep 23;10(10):2252. doi: 10.3390/foods10102252 (PMC8534605; doi:10.3390/foods10102252)
Supplement: Supplementary file 1 [file foods-10-02252-s001.zip]

Archive with 2 entries (2 files):
- Supplementary dataset .xlsx
- Supporting Information.pdf
