# Supplementary material for: Anti-Hyperlipidemia and Gut Microbiota Community Regulation Effects of Selenium-Rich Cordyceps militaris Polysaccharides on the High-Fat Diet-Fed Mice Model
Source: Foods. 2021 Sep 23;10(10):2252. doi: 10.3390/foods10102252 (PMC8534605; doi:10.3390/foods10102252)
Supplement: Supplementary file 1 [file foods-10-02252-s001.zip › Supplementary dataset .xlsx]

## Sheet: Sheet1
Supplementary dataset. Metagenomeseq analysis of genus of bacterial species showing differences between the HFD-treated group and CHOW/CMP/SeCMP-50/SeCMP-100/SeCMP-200-intervented groups after feeding for 8 weeks
ASV ID	ASV No.	Taxonomy							Relative abundance%						Metagenomic						Adjusted P values (vs HFD)
															logFC [log (Treatment Group/HFDGroup)]					logFc
		kingdom	phylum	class	order	family	genus	species	CHOW	HFD	CMP	SeCMP-50	SeCMP-100	SeCMP-200	CHOW	CMP	SeCMP-50	SeCMP-100	SeCMP-200	CHOW vs Se200	CHOW	CMP	SeCMP-50	SeCMP-100	SeCMP-200	CHOW vs Se200
472cdf3ec52e002ac59a3331348b41f3	ASV1	Bacteria	Firmicutes	Clostridia	Clostridiales	unidentified_Clostridiales	unidentified_Clostridiales	unidentified_Clostridiales	0.135943	4.67011	4.93112	12.8258	8.70491	7.33732	-2.938	0.03093	1.228	0.6006	0.2554	3.156	0.00874	0.9889	0.4101	0.7996	0.9305	0.02831
7795d2de1efae5d1a303c07c51b81426	ASV2	Bacteria	Firmicutes	Clostridia	Clostridiales	unidentified_Clostridiales	unidentified_Clostridiales	unidentified_Clostridiales	0.23491	3.56353	4.66105	11.257	7.48958	6.19177	-1.72	0.3715	1.503	1.097	0.9744	3.86	0.3072	0.8924	0.448	0.7146	0.6887	0.02831
aa0967cb6d6932945fd06ad99685f97a	ASV3	Bacteria	Bacteroidetes	Bacteroidia	Bacteroidales	Bacteroidaceae	Bacteroides	unidentified_Bacteroides	0.091354	0.936197	4.90846	5.15679	2.12887	2.6219	-1.83	1.38	1.342	0.6012	1.029	2.914	0.1813	0.6451	0.6727	0.8394	0.6887	0.02766
743bb194d99a54dd7c2ef6c704d35eda	ASV4	Bacteria	Firmicutes	Clostridia	Clostridiales	Lachnospiraceae	unidentified_Lachnospiraceae	unidentified_Lachnospiraceae	0.0271887	3.22458	1.51804	1.45641	1.5851	1.51985	-3.759	-0.02424	0.04033	0.3598	0.003521	5.693	0.02748	0.9947	0.9996	0.9159	1	0.002879
820d96aa4fc1da6e6ec1d920d690fde1	ASV5	Bacteria	Firmicutes	Clostridia	Clostridiales	Lachnospiraceae	[Ruminococcus]	[Ruminococcus] gnavus	0.00978793	0.715969	0.735001	0.090629	0.248323	1.51532	-5.782	-0.1842	-1.731	-0.6967	0.593	4.57	1.071e-05	0.9416	0.2317	0.7495	0.7179	0.01123
bbee5f5fa94d39291b3bd53cb63ed6e9	ASV6	Bacteria	Firmicutes	Clostridia	Clostridiales	Ruminococcaceae	Oscillospira	unidentified_Oscillospira	0.11528	0.321733	0.758564	0.541961	0.991481	1.14011	-2.262	0.9145	0.9878	1.267	0.8794	2.075	0.009068	0.5784	1	0.342	0.6887	0.1248
db90c27c1013b3d0f42709840cc53379	ASV7	Bacteria	Proteobacteria	Deltaproteobacteria	Desulfovibrionales	Desulfovibrionaceae	Bilophila	unidentified_Bilophila	0.0924415	0.509335	0.899039	0.743158	0.685155	0.933478	-1.872	0.3006	0.5277	0.6234	0.7268	2.627	0.1056	0.8924	0.7171	0.7146	0.6887	0.02161
26b2c93e6555fbff97b8ac5800e3f4e9	ASV8	Bacteria	Firmicutes	Clostridia	Clostridiales	unidentified_Clostridiales	unidentified_Clostridiales	unidentified_Clostridiales	0.0108755	0.00725032	0.331702	0.0444082	0.0299076	0.88182	-0.2317	2.134	0.7605	0.5243	3.354	4.181	0.9269	0.05857	0.6493	0.754	0.0001578	0.003105
85bc209a9f66077c8cc586a9166f455d	ASV9	Bacteria	Firmicutes	Clostridia	Clostridiales	Lachnospiraceae	unidentified_Lachnospiraceae	unidentified_Lachnospiraceae	0	0.427769	0.551024	0.250136	0.524742	0.692405	-5.843	0.6933	0.01423	0.5287	0.6721	5.096	7.087e-06	0.7261	1	0.8455	0.7211	0.001946
09c56338cb9cf51d7403ab34e02dc148	ASV10	Bacteria	Firmicutes	Clostridia	Clostridiales	Ruminococcaceae	Oscillospira	unidentified_Oscillospira	0.107667	0.0435019	0.199384	0.0262824	0.4178	0.597245	-1.024	1.373	-0.2166	2.296	1.506	1.36	0.5517	0.9621	0.8702	0.0174	0.3302	0.4813
e1f9c27c8db5c05c8714d0d1fa69e049	ASV11	Bacteria	Firmicutes	Clostridia	Clostridiales	unidentified_Clostridiales	unidentified_Clostridiales	unidentified_Clostridiales	0	0.582744	0.638934	0.856444	0.686968	0.531086	-5.801	0.01006	0.3312	0.2244	0.1301	4.621	0.000449	0.9954	0.772	0.908	0.9378	0.04372
3957e77fe543968fd01e0e5b80393451	ASV12	Bacteria	Firmicutes	Clostridia	Clostridiales	Ruminococcaceae	Oscillospira	unidentified_Oscillospira	0.0184883	0.10513	0.489396	0.141381	0.180352	0.529273	-3.848	1.544	0.704	2.237	1.189	4.234	0.02074	0.3613	0.699	0.05166	0.6779	0.1111
7084f77c36ecad1c526afa8ea3bade64	ASV13	Bacteria	Firmicutes	Clostridia	Clostridiales	unidentified_Clostridiales	unidentified_Clostridiales	unidentified_Clostridiales	0	0.435019	0.530179	0.415987	0.373391	0.459489	-5.52	0.346	0.492	0.4069	0.7067	4.613	3.86e-05	0.9032	0.7839	0.8981	0.7112	0.04104
c303f0865655896f1a02d00b38c484de	ASV14	Bacteria	Firmicutes	Clostridia	Clostridiales	Lachnospiraceae	Roseburia	unidentified_Roseburia	0	0.253761	0.433206	0.177633	0.0960667	0.389705	-4.452	0.9469	0.4696	-0.2911	1.386	4.438	0.001687	0.6451	0.8014	NA	0.57	0.09046
c7e7685e67909dcdac50a5a473ed5b3c	ASV15	Bacteria	Bacteroidetes	Bacteroidia	Bacteroidales	Rikenellaceae	unidentified_Rikenellaceae	unidentified_Rikenellaceae	0.0609027	0.0199384	0.0371579	0.0706906	0.276418	0.370672	0.009923	0.3279	0.9296	1.014	2.541	2.762	0.9971	0.8952	0.6731	0.725	0.06202	0.03873
0559047b602f2c458b3cb0879bf2bbe4	ASV16	Bacteria	Firmicutes	Clostridia	Clostridiales	unclassified_Clostridiales	unclassified_Clostridiales	unclassified_Clostridiales	0	0.321733	0.293638	0.0253761	0.152257	0.335327	-2.222	-0.4004	-2.621	-0.6085	0.2042	0.2418	0.3358	0.8619	0.007433	0.813	0.9344	0.9458
b9093d324fc76cc4a238d58566b157ed	ASV17	Bacteria	Firmicutes	Clostridia	Clostridiales	Lachnospiraceae	Coprococcus	unidentified_Coprococcus	0	0	0	0	0.628965	0.310857	/	/	/	2.475	1.779	1.699	/	/	/	0.02011	0.1648	0.6601
626b0d3df41486556d61f3d486baec78	ASV18	Bacteria	Firmicutes	Clostridia	Clostridiales	Ruminococcaceae	Oscillospira	unidentified_Oscillospira	0	0	0	0.0580025	0	0.251949	/	/	0.9736	/	1.744	4.67	/	/	0.4868	/	0.1648	0.04682
af615c42d9c50529d085750a905b1d85	ASV19	Bacteria	Firmicutes	Clostridia	Clostridiales	Ruminococcaceae	Oscillospira	unidentified_Oscillospira	0.00870038	0.0416893	0.592713	0.335327	0.761283	0.24923	-2.317	4.059	3.528	3.042	2.969	3.511	0.1931	3.868e-06	4.13e-05	0.00134	0.0008844	0.06547
977d66edc5b6a5c86922b37cc7a2efda	ASV20	Bacteria	Firmicutes	Clostridia	Clostridiales	unclassified_Clostridiales	unclassified_Clostridiales	unclassified_Clostridiales	0	0.240167	0.00181258	0.00090629	0.114192	0.247417	-5.624	-1.405	-1.821	-1.131	0.3186	3.043	0.000449	0.3159	0.09255	0.5324	0.8236	0.2125
153558e252b729876963ee20e9431086	ASV21	Bacteria	Bacteroidetes	Bacteroidia	Bacteroidales	unidentified_Bacteroidales	unidentified_Bacteroidales	unidentified_Bacteroidales	0.0326264	0.122349	0.152257	0.100598	0.170382	0.233823	-1.092	0.5083	0.05585	0.4719	1.448	2.642	0.6071	0.8229	0.9886	0.9001	0.562	0.02831
42b771236de4fcaac0a7e9f5090cff42	ASV22	Bacteria	Firmicutes	Clostridia	Clostridiales	Peptococcaceae	unidentified_Peptococcaceae	unidentified_Peptococcaceae	0.0174008	0.110567	0.187602	0.274606	0.215697	0.216603	-2.557	0.6056	1.428	0.7558	0.5222	3.162	0.08067	0.7677	0.4292	0.7504	0.8389	0.04104
5017a312fa1eb79352180bb292636226	ASV23	Bacteria	Firmicutes	Clostridia	Clostridiales	unclassified_Clostridiales	unclassified_Clostridiales	unclassified_Clostridiales	0	0.199384	0.00634403	0.0797535	0.185789	0.211165	-4.895	-2.321	-0.4896	0.2461	0.3342	4.079	0.0009084	0.02874	0.7136	0.9022	0.8389	0.05408
1237118234eff95091c8a7da81e68bf0	ASV24	Bacteria	Actinobacteria	Coriobacteriia	Coriobacteriales	Coriobacteriaceae	Adlercreutzia	unidentified_Adlercreutzia	0.0174008	0.0879101	0.00996919	0.0335327	0.0498459	0.211165	0.1898	-2.222	-0.7439	-0.3752	0.4396	1.486	0.9269	0.04188	0.6935	0.8383	0.8078	0.6975
59a26b375eec97239834501e1e6be4d5	ASV25	Bacteria	Firmicutes	Clostridia	Clostridiales	Lachnospiraceae	unclassified_Lachnospiraceae	unclassified_Lachnospiraceae	0	0.129599	0.163132	0.0634403	0.0924415	0.210259	-3.288	0.3433	-0.5208	0.2265	0.5773	4.015	0.01242	0.7977	0.7171	0.9166	0.6887	0.06043
9d3415426753e6b67ffd939478a1d932	ASV26	Bacteria	Firmicutes	Clostridia	Clostridiales	unidentified_Clostridiales	unidentified_Clostridiales	unidentified_Clostridiales	0	0.125068	0	0.0552837	0.0697843	0.192133	-4.252	-2.459	-0.2121	-0.5569	0.9558	3.513	0.004019	0.01955	0.9071	0.7662	0.6374	0.1248
870616adb1e443f5be19d37555c8eae8	ASV27	Bacteria	Firmicutes	Clostridia	Clostridiales	unidentified_Clostridiales	unidentified_Clostridiales	unidentified_Clostridiales	0.00652529	0.134131	0.106036	0.0951604	0.0951604	0.190321	-3.584	0.5237	0.6579	0.3864	0.6234	2.598	0.01298	0.7815	0.7126	0.8831	0.7287	0.2383
7ee3ba748b259aa0eb5b08c77972562e	ASV28	Bacteria	Firmicutes	Clostridia	Clostridiales	unidentified_Clostridiales	unidentified_Clostridiales	unidentified_Clostridiales	0	0.143194	0.00090629	0.05619	0.0806598	0.188508	-5.03	-1.943	-0.3571	-0.2313	0.6132	3.28	0.0007103	0.1144	0.7839	0.9132	0.6887	0.1563
003629edcdd76d6510c62f176ccd7137	ASV29	Bacteria	Firmicutes	Clostridia	Clostridiales	unidentified_Clostridiales	unidentified_Clostridiales	unidentified_Clostridiales	0.0184883	0.0226572	0.0879101	0.104223	0.0706906	0.186696	-3.025	1.437	0.8728	1.485	1.729	2.795	0.03832	0.9594	0.6534	0.2716	0.2305	0.03827
457463a7424f77e05bca8cea2cc6d33b	ASV30	Bacteria	Firmicutes	Clostridia	Clostridiales	unidentified_Clostridiales	unidentified_Clostridiales	unidentified_Clostridiales	0.167482	0.00453145	0.0942541	0.23926	0.0897227	0.180352	1.259	2.376	2.834	2.787	2.674	0.2799	0.6071	0.02362	0.002089	0.0052	0.004275	0.9422
1e19a1e17f11ee82918f26e79a8a3290	ASV31	Bacteria	Firmicutes	Clostridia	Clostridiales	Lachnospiraceae	unidentified_Lachnospiraceae	unidentified_Lachnospiraceae	0	0	0.531992	0.967011	0.428675	0.180352	/	2.569	5.261	3.23	1.592	1.531	/	0.01431	1.743e-12	0.0005469	0.2343	0.676
2f5e6171babfa251d84c59aa366e9731	ASV32	Bacteria	Firmicutes	Clostridia	Clostridiales	Lachnospiraceae	unclassified_Lachnospiraceae	unclassified_Lachnospiraceae	0	0	0	0.320827	0.0290013	0.176726	/	/	4.157	1.584	1.974	4.333	/	/	1.456e-07	0.2633	0.08163	0.05309
3e9b1b2f240e3b34ceae4a1e395dc4d5	ASV33	Bacteria	Firmicutes	Clostridia	Clostridiales	Ruminococcaceae	Oscillospira	unidentified_Oscillospira	0.0369766	0.244698	0.0960667	0.180352	0.0743158	0.174008	-3.092	-0.8476	-0.1972	-0.5308	0.05294	2.859	0.005727	0.6451	0.9071	0.7828	0.9874	0.05408
331bdaf093d01cf23ad29addfdfefe06	ASV34	Bacteria	Firmicutes	Clostridia	Clostridiales	unidentified_Clostridiales	unidentified_Clostridiales	unidentified_Clostridiales	0	0	0.213884	0.135943	0.103317	0.167664	/	1.702	1.863	1.974	2.574	0.9101	/	0.2054	0.09119	0.08965	0.007887	0.8889
7a494339017374f25969ccc2574bd603	ASV35	Bacteria	Verrucomicrobia	Verrucomicrobiae	Verrucomicrobiales	Verrucomicrobiaceae	Akkermansia	Akkermansia muciniphila	0	0	0.05619	0.0598151	0.131412	0.154069	/	0.2725	0.7296	1.286	2.185	0.378	/	0.8619	0.6534	0.4426	0.04538	0.9422
f761b2b911c865a94a253a5479d88d11	ASV36	Bacteria	Firmicutes	Clostridia	Clostridiales	unidentified_Clostridiales	unidentified_Clostridiales	unidentified_Clostridiales	0	0.0779409	0.075222	0.153163	0.107848	0.143194	-3.705	-0.08069	0.8732	0.5409	0.5969	3.611	0.01587	0.9594	0.4292	0.7146	0.6887	0.07136
d2a6c7c6a88823e9f08b76f21a076eef	ASV37	Bacteria	Firmicutes	Clostridia	Clostridiales	unidentified_Clostridiales	unidentified_Clostridiales	unidentified_Clostridiales	0	0.106942	0	0.0525648	0.100598	0.140475	-4.54	-1.192	-0.8027	0.03757	0.499	4.344	0.003368	0.426	0.6989	0.9882	0.7152	0.0462
bb02ecd5bd5b5688d05dd6172b4d43f6	ASV38	Bacteria	Bacteroidetes	Bacteroidia	Bacteroidales	Bacteroidaceae	Bacteroides	Bacteroides ovatus	0	0.00815661	0.090629	0.0335327	0.124162	0.140475	/	2.469	1.405	2.215	2.206	3.788	/	0.01955	0.2456	0.05371	0.0392	0.08387
5b948c431cc8538db04a9664e74ff5a1	ASV39	Bacteria	Firmicutes	Clostridia	Clostridiales	Ruminococcaceae	Ruminococcus	unidentified_Ruminococcus	0	0.0498459	0.0253761	0.0860975	0.0498459	0.13685	-3.766	-0.1204	0.8575	0.3808	0.3898	4.372	0.008748	0.9378	0.5449	0.877	0.7892	0.00316
07b04f39021f20679521031333872478	ASV40	Bacteria	Firmicutes	Clostridia	Clostridiales	Ruminococcaceae	Oscillospira	unidentified_Oscillospira	0.00652529	0.0679717	0.103317	0.0652529	0.139569	0.134131	-4.221	0.6136	0.2621	0.3503	0.2858	-0.6233	0.004187	0.7261	0.8565	0.8911	0.9252	0.9422
de0dc5fbbb7c8a24b48a60ba4125fc97	ASV41	Bacteria	Firmicutes	Clostridia	Clostridiales	Ruminococcaceae	unidentified_Ruminococcaceae	unidentified_Ruminococcaceae	0	0	0.0770346	0	0	0.116005	/	1.04	/	/	2.096	4.518	/	0.5283	/	/	0.05045	0.04104
9271d876f60e4aec2a14bf8ebea3d49d	ASV42	Bacteria	Firmicutes	Clostridia	Clostridiales	unidentified_Clostridiales	unidentified_Clostridiales	unidentified_Clostridiales	0	0.062534	0.0706906	0.126881	0.0824724	0.108755	-3.469	-0.08078	0.8663	0.6018	0.4907	3.526	0.02553	0.9594	0.4295	0.7146	0.6887	0.0712
c7c323b6838f5b452133dcedfe5edd44	ASV43	Bacteria	Bacteroidetes	Bacteroidia	Bacteroidales	S24-7	unidentified_S24-7	unidentified_S24-7	0.0369766	0.0271887	0.129599	0.0145006	0.0570962	0.107848	-1.612	1.052	-0.09944	0.8592	1.326	2.571	0.1329	0.601	0.9698	0.7146	0.4771	0.01123
6b8aab9f272c090a502416d91ed5013d	ASV44	Bacteria	Firmicutes	Clostridia	Clostridiales	Lachnospiraceae	Coprococcus	unidentified_Coprococcus	0.00761283	0	0.00634403	0.0244698	0.0380642	0.10513	/	/	1.425	1.968	2.221	3.272	/	/	0.2388	0.08965	0.03395	0.1251
3857b566faa6007227eb75a15a5dcc45	ASV45	Bacteria	Firmicutes	Clostridia	Clostridiales	Ruminococcaceae	Oscillospira	unidentified_Oscillospira	0	0.0498459	0.120537	0	0.106036	0.0978793	-3.548	1.16	-1.317	0.8669	1.009	3.766	0.01738	0.6047	0.3111	0.7146	0.6887	0.08911
5482b74e8797a1bcca5a25384a6eaa13	ASV46	Bacteria	Bacteroidetes	Bacteroidia	Bacteroidales	S24-7	unidentified_S24-7	unidentified_S24-7	0.0206634	0	0.159507	0	0.028095	0.0933478	0.3239	2.407	/	0.7434	1.395	3.988	0.9269	0.02207	/	0.7146	0.2866	0.06547
0a2e116c85a6b47fc9466e4ccb0d0ccf	ASV47	Bacteria	Firmicutes	Clostridia	Clostridiales	Ruminococcaceae	Oscillospira	unidentified_Oscillospira	0.0163132	0	0.13685	0.13685	0.13685	0.0924415	0.3322	1.877	1.592	2.364	1.694	0.8482	0.9269	0.1455	0.1887	0.03192	0.1663	0.9399
85a7efb2cc358bfafcfca4fe95a6351e	ASV48	Bacteria	Firmicutes	Clostridia	Clostridiales	Ruminococcaceae	Oscillospira	unidentified_Oscillospira	0.00870038	0.0163132	0.0679717	0.0299076	0.113286	0.0842849	-2.268	1.405	0.6882	1.903	1.353	3.388	0.004019	0.3313	0.6534	0.1317	0.3893	0.000618
58874b6fcab0225a803cd52be3f33fe1	ASV49	Bacteria	Firmicutes	Clostridia	Clostridiales	Lachnospiraceae	unidentified_Lachnospiraceae	unidentified_Lachnospiraceae	0	0.103317	0.0453145	0.00362516	0	0.0824724	-3.373	-0.1059	-1.83	-2.177	0.1194	2.423	0.02727	0.9594	0.09255	0.05695	0.9722	0.2925
651cc72a7540918ac5e1084cd268bcfb	ASV50	Bacteria	Firmicutes	Clostridia	Clostridiales	Ruminococcaceae	Oscillospira	unidentified_Oscillospira	0.00761283	0.00362516	0.106942	0.108755	0.183071	0.0815661	/	2.365	2.198	2.256	1.313	2.634	/	0.02397	0.03304	0.04961	0.3478	0.2331
c8fa14b90065039dafe4bda9326845e3	ASV51	Bacteria	Firmicutes	Clostridia	Clostridiales	Lachnospiraceae	[Ruminococcus]	[Ruminococcus] gnavus	0	0	0.0634403	0.0661591	0.00271887	0.0806598	/	1.662	2.168	/	1.79	1.459	/	0.2145	0.03557	/	0.1411	0.6281
f4987ec92aa4f5b62c837b2af6e8bee5	ASV52	Bacteria	Firmicutes	Clostridia	Clostridiales	Lachnospiraceae	[Ruminococcus]	[Ruminococcus] gnavus	0	0	0.0235635	0	0.0226572	0.0806598	/	0.7968	/	0.8529	2.22	1.998	/	0.6451	/	0.6881	0.03395	0.3971
e3e734677e29cf011f3b80a3bde90a54	ASV53	Bacteria	Firmicutes	Clostridia	Clostridiales	unclassified_Clostridiales	unclassified_Clostridiales	unclassified_Clostridiales	0	0.0489396	0	0	0	0.0788472	-3.973	-1.686	-1.779	-1.761	0.3898	1.528	0.005727	0.2074	0.09844	0.1536	0.7625	0.5841
1ee76803b366239614c5ec7b770b4f2d	ASV54	Bacteria	Bacteroidetes	Bacteroidia	Bacteroidales	Bacteroidaceae	Bacteroides	Bacteroides acidifaciens	0.263187	0.0335327	0.0634403	0.152257	0.0933478	0.0779409	0.6779	0.9131	1.946	0.7721	1.189	0.1542	0.8823	0.6456	0.0357	0.7826	0.6125	0.9516
dfdee13993ff0b8bec4fcd361eea0b69	ASV55	Bacteria	Bacteroidetes	Bacteroidia	Bacteroidales	[Odoribacteraceae]	Butyricimonas	unidentified_Butyricimonas	0.0021751	0.0371579	0.0326264	0.0471271	0.05619	0.075222	-3.633	0.4467	0.4806	0.6387	0.8568	2.859	0.009068	0.7459	1	0.7209	0.6546	0.162
52429d3a7e78d09a0d58e7b368e490d1	ASV56	Bacteria	Firmicutes	Clostridia	Clostridiales	Lachnospiraceae	unidentified_Lachnospiraceae	unidentified_Lachnospiraceae	0.0522023	0.0734095	0.0317201	0	0.0552837	0.0679717	-4.313	-0.5951	-1.981	0.03908	0.03981	2.664	0.006172	0.7495	0.06287	0.9839	0.9874	0.2767
4643172edd62703201e2b1d250035eb6	ASV57	Bacteria	Firmicutes	Clostridia	Clostridiales	Ruminococcaceae	Anaerotruncus	unidentified_Anaerotruncus	0	0.062534	0.134131	0.0888164	0.0697843	0.0670654	-4.259	0.8529	0.7581	0.2097	0.2783	3.349	0.003675	0.601	1	0.9195	0.837	0.09046
f3adffe36f7588a65df8ea3a2414c7c3	ASV58	Bacteria	Firmicutes	Clostridia	Clostridiales	unidentified_Clostridiales	unidentified_Clostridiales	unidentified_Clostridiales	0	0	0.107848	0.0453145	0.0462208	0.0643466	/	2.399	1.264	1.804	1.328	3.403	/	0.02207	0.3402	0.1431	0.3364	0.09718
5c09d56b1b12daa1da35cd23d143c1e2	ASV59	Bacteria	Firmicutes	Bacilli	Lactobacillales	Streptococcaceae	Streptococcus	Streptococcus infantis	0.182708	0.00543774	0.00996919	0.0181258	0.0126881	0.0634403	4.168	/	0.782	0.6857	1.57	-0.4558	0.004019	/	0.6224	0.7146	0.2158	0.9422
2fff40fbf8bfc84e9acc38aa1f83c3d8	ASV60	Bacteria	Firmicutes	Clostridia	Clostridiales	Lachnospiraceae	[Ruminococcus]	[Ruminococcus] gnavus	0	0.0380642	0.0525648	0.00453145	0.00543774	0.0616277	-3.19	0.5468	-1.149	-0.7249	0.9682	1.365	0.0215	0.8215	0.5508	0.7495	0.6887	0.5795
0e723ac547244cc776833f46c451d59a	ASV61	Bacteria	Firmicutes	Clostridia	Clostridiales	unidentified_Clostridiales	unidentified_Clostridiales	unidentified_Clostridiales	0.101142	0.00271887	0.021751	0.0199384	0.0480334	0.0598151	-0.7256	1.048	1.073	1.271	2.091	-0.1361	0.7964	0.5234	0.4349	0.4573	0.04826	0.9422
33956fa7395f42611bfa2d09ffab8c31	ASV62	Bacteria	Firmicutes	Clostridia	Clostridiales	Lachnospiraceae	Coprococcus	unidentified_Coprococcus	0.0184883	0.0607214	0.267355	0.134131	0.0924415	0.0598151	-3.498	1.42	0.521	0.5888	0.07595	2.962	0.02748	0.9999	0.7136	0.7146	0.9722	0.1309
b483d55acf752a7a92efc5c0214b4a36	ASV63	Bacteria	Firmicutes	Clostridia	Clostridiales	Lachnospiraceae	unidentified_Lachnospiraceae	unidentified_Lachnospiraceae	0	0.0145006	0.0580025	0.111474	0.106036	0.0580025	-0.8443	1.122	2.474	2.53	1.238	3.424	0.7302	0.4674	0.01115	0.0174	0.3982	0.09244
80af0b5f99f023092b663e16d0decf20	ASV64	Bacteria	Bacteroidetes	Bacteroidia	Bacteroidales	S24-7	unidentified_S24-7	unidentified_S24-7	0	0	0.0715969	0.075222	0.0444082	0.0534711	/	1.818	1.732	0.6426	0.7923	3.573	/	0.1623	0.1192	0.7146	0.6561	0.04917
f2d8875574a7990411766498e2d6fc78	ASV65	Bacteria	Firmicutes	Clostridia	Clostridiales	Lachnospiraceae	Dorea	unidentified_Dorea	0	0.00996919	0.0870038	0.143194	0.040783	0.0480334	-1.834	2.45	3.13	1.56	1.155	3.812	0.2774	0.01955	0.0003154	0.2753	0.4446	0.0462
ea5b14e054f73983c4f7d8d1f60475d3	ASV66	Bacteria	Firmicutes	Clostridia	Clostridiales	Lachnospiraceae	unidentified_Lachnospiraceae	unidentified_Lachnospiraceae	0.00978793	0.0244698	0.122349	0.0824724	0.181258	0.0444082	-1.005	2.789	1.852	1.988	0.9764	-0.2136	0.698	0.006088	0.09255	0.08965	0.5743	0.9437
007e8be4b3e44170ee79563a28269ee7	ASV67	Bacteria	Bacteroidetes	Bacteroidia	Bacteroidales	Bacteroidaceae	Bacteroides	unidentified_Bacteroides	0.0021751	0.00090629	0.0145006	0.00634403	0.00725032	0.0435019	/	1.049	/	/	1.764	4.298	/	0.5234	/	/	0.1411	0.001946
0d71b6b3ccd1e453fd928d102cc2ecbb	ASV68	Bacteria	Bacteroidetes	Bacteroidia	Bacteroidales	Bacteroidaceae	Bacteroides	unidentified_Bacteroides	0	0.00181258	0.021751	0.0435019	0.0172195	0.0299076	/	0.6941	2.271	1.404	1.371	2.794	/	0.6645	0.03304	0.5041	0.5294	0.1231
271f49c3356ef564a7970024e0f8c7a8	ASV69	Bacteria	Firmicutes	Clostridia	Clostridiales	Lachnospiraceae	unidentified_Lachnospiraceae	unidentified_Lachnospiraceae	0	0	0.0108755	0.0833786	0.0299076	0.0290013	/	/	3.069	0.9507	0.9851	0.7995	/	/	0.0003856	0.6091	0.562	0.8889
9dffdf7c683543eca94ceb40e0d20330	ASV70	Bacteria	Bacteroidetes	Bacteroidia	Bacteroidales	S24-7	unidentified_S24-7	unidentified_S24-7	0.102229	0	0.00181258	0.00725032	0	0.0262824	3.391	/	/	/	1.032	-0.6739	0.03338	/	/	/	0.5338	0.9422
3d6299421c7d2c2193f49a5830e46eee	ASV71	Bacteria	Firmicutes	Clostridia	Clostridiales	Lachnospiraceae	unidentified_Lachnospiraceae	unidentified_Lachnospiraceae	1.46601	0	0	0.0226572	0.0271887	0.0235635	4.1	/	0.6663	0.7153	0.6032	-3.919	0.003659	/	0.6689	0.7146	0.6887	0.07136
7784b917c97cdaee2e7aed0f42e8703e	ASV72	Bacteria	Actinobacteria	Coriobacteriia	Coriobacteriales	Coriobacteriaceae	Adlercreutzia	unidentified_Adlercreutzia	0.104405	0	0	0.0172195	0.00815661	0.021751	3.201	/	0.6349	/	1.079	-0.5028	0.01551	/	0.6731	/	0.5036	0.8848
91f43abaa313c5f2f4779e002dd491cc	ASV73	Bacteria	Bacteroidetes	Bacteroidia	Bacteroidales	Bacteroidaceae	Bacteroides	unidentified_Bacteroides	0	0.00090629	0.0253761	0.0290013	0.0181258	0.0190321	/	2.547	2.191	2.26	2.102	2.557	/	0.01431	1	0.08965	0.1162	0.1498
4179853ec90e2e264da59c3d4dd7e131	ASV74	Bacteria	Firmicutes	Clostridia	Clostridiales	Peptococcaceae	unidentified_Peptococcaceae	unidentified_Peptococcaceae	0	0	0.0190321	0.0498459	0.0126881	0.0163132	/	0.7822	2.451	0.6191	0.5968	2.739	/	0.6451	0.01115	0.7146	0.6887	0.09863
43c2f506f42c499c5b236b2fe1710087	ASV75	Bacteria	Firmicutes	Clostridia	Clostridiales	unidentified_Clostridiales	unidentified_Clostridiales	unidentified_Clostridiales	0	0	0.075222	0.10513	0.0308138	0.0163132	/	2.209	1.859	1.129	0.5685	2.618	/	0.04188	0.09119	0.5324	0.6887	0.1105
9351d2b2b9ae71aa548a06f48c58b07d	ASV76	Bacteria	Bacteroidetes	Bacteroidia	Bacteroidales	Bacteroidaceae	Bacteroides	unidentified_Bacteroides	0.102229	4.80696	0.118724	0.594526	3.1557	3.86986	-1.889	-2.017	-0.539	-0.8381	-2.205	/	0.5121	0.08925	0.7174	0.7462	0.04538	/
27aa05ddbfee3b1f01dc514dac42fa37	ASV77	Bacteria	Firmicutes	Clostridia	Clostridiales	Lachnospiraceae	Dorea	unidentified_Dorea	0.204459	7.74787	2.58021	1.80714	3.00888	1.15643	-0.8458	-1.321	-1.279	-1.453	-3.143	/	0.7383	0.4621	0.4131	0.4853	0.0004058	/
5291c6283036a2a7c92d7e2235b74f02	ASV78	Bacteria	Tenericutes	Mollicutes	RF39	unidentified_RF39	unidentified_RF39	unidentified_RF39	0.167482	0.916259	6.17999	1.78902	1.3984	0.678811	-3.142	-1.458	-3.034	-0.3183	-0.3347	2.117	0.02648	NA	0.0004922	0.93	0.8586	0.3722
ac3eaa88bab0b04a1ec17833821810e5	ASV79	Bacteria	Actinobacteria	Coriobacteriia	Coriobacteriales	Coriobacteriaceae	Adlercreutzia	unidentified_Adlercreutzia	0.147906	0.270981	0.11963	0.0181258	0.143194	0.278231	0.6776	-2.239	-2.118	-2.112	-1.611	/	0.8171	0.04036	0.03902	0.06641	0.1944	/
c3e29227339f122f2e182c755b81ac16	ASV80	Bacteria	Firmicutes	Clostridia	Clostridiales	Dehalobacteriaceae	Dehalobacterium	unidentified_Dehalobacterium	0.0315389	0.550118	0.109661	0.196665	0.158601	0.248323	-2.932	-0.6982	-0.5583	-1.387	-1.197	/	0.009222	0.6451	0.6727	0.3721	0.5743	/
64d0edb60e56d88f3b244cacfdda64c2	ASV81	Bacteria	Actinobacteria	Coriobacteriia	Coriobacteriales	Coriobacteriaceae	Adlercreutzia	unidentified_Adlercreutzia	0.00543774	1.70382	0.0933478	0.0516585	0.0580025	0.196665	-1.293	-3.464	-0.2807	-3.356	-1.012	-0.03353	0.55	0.0001189	0.8059	0.0002952	0.6131	0.9908
bdf6ecae48b2d7b1e97a9648587964e4	ASV82	Bacteria	Firmicutes	Clostridia	Clostridiales	Lachnospiraceae	[Ruminococcus]	[Ruminococcus] gnavus	0.0152257	0.0860975	0.0734095	0.0235635	0.100598	0.125974	-4.295	-1.284	-1.821	-2.195	-5.095	/	0.0009084	0.4052	0.3237	0.3939	3.275e-05	/
9a942367ff58d27d4a38d6ae2d6d6724	ASV83	Bacteria	Firmicutes	Clostridia	Clostridiales	Lachnospiraceae	unidentified_Lachnospiraceae	unidentified_Lachnospiraceae	0	0.121443	0.0199384	0.0353453	0.113286	0.100598	-4.353	0.6392	-0.1932	-0.648	-1.003	1.13	0.007814	0.6451	0.8702	0.7146	0.5288	0.8176
d816c9cc3ff279dbc9eb3547c9b8b12e	ASV84	Bacteria	Firmicutes	Clostridia	Clostridiales	Ruminococcaceae	unidentified_Ruminococcaceae	unidentified_Ruminococcaceae	0.00543774	0.13685	0.0262824	0.00543774	0.134131	0.0933478	-4.115	-0.09068	-0.3959	-0.6939	-0.5032	0.1819	0.002691	0.9635	0.7968	0.7228	0.7659	0.9437
f69b6d9d9bfd360a30a8fedf8ad92122	ASV85	Bacteria	Firmicutes	Clostridia	Clostridiales	Ruminococcaceae	unclassified_Ruminococcaceae	unclassified_Ruminococcaceae	0.0467645	0.436832	0.0788472	0.0960667	0.156788	0.0933478	-2.345	-2.05	-2.153	-0.4855	-1.267	0.5045	0.2212	0.07887	0.03571	0.8297	0.4249	0.9422
0663ecd3b5c53642029ba36563a5b54a	ASV86	Bacteria	Firmicutes	Clostridia	Clostridiales	Lachnospiraceae	unidentified_Lachnospiraceae	unidentified_Lachnospiraceae	0	0.251042	0.0271887	0.264637	0.252855	0.0924415	-3.257	-0.3707	-0.2669	0.03278	-0.8893	2.182	0.01738	0.9263	0.8981	0.9919	0.7195	0.1536
f3d3b2a0e1d59788e8fc1f2d5601e735	ASV87	Bacteria	Firmicutes	Clostridia	Clostridiales	unidentified_Clostridiales	unidentified_Clostridiales	unidentified_Clostridiales	0.0369766	0.0860975	0.492115	0.0933478	0.693312	0.0824724	-2.243	-0.3095	-0.3564	-0.1259	-2.146	/	0.2778	0.8191	0.7445	0.9486	0.04826	/
e966ca1fb25adcfde574acf398863b8f	ASV88	Bacteria	Firmicutes	Clostridia	Clostridiales	Lachnospiraceae	[Ruminococcus]	[Ruminococcus] gnavus	0	0.191227	0.0706906	0.0598151	0.0262824	0.0761283	0.1604	-1.682	-2.051	-1.756	-0.4446	-0.3435	0.9269	0.4665	0.04797	0.1536	0.7625	0.9422
8a9c8facd7adb50a17fd9f68b08f1657	ASV89	Bacteria	Firmicutes	Clostridia	Clostridiales	Lachnospiraceae	Clostridium	unclassified_Clostridium	0.00870038	0.294544	0.336233	0.0960667	0.125974	0.0734095	-3.485	-0.09509	-0.06301	-0.2564	-0.05489	3.467	0.01174	0.9594	0.9819	0.9132	0.9846	0.07136
3b511ddead5abf8d996b17a0ba30a975	ASV90	Bacteria	Bacteroidetes	Bacteroidia	Bacteroidales	S24-7	unidentified_S24-7	unidentified_S24-7	0	0.135943	0.0362516	0	0.062534	0.0706906	1.274	1.679	-0.02764	3.017	-0.1043	-2.078	0.2157	0.2952	1	0.001352	0.9846	0.09046
8ced01c664b1bd7c449e9ce0c7a97290	ASV91	Bacteria	Firmicutes	Clostridia	Clostridiales	Lachnospiraceae	unidentified_Lachnospiraceae	unidentified_Lachnospiraceae	0.011963	0.140475	0.0163132	0.0380642	0.0244698	0.0552837	-3.12	-0.5645	-0.3166	-0.2979	-2.309	0.2429	0.06619	0.7193	0.8148	0.9112	0.026	0.9422
8cc2d1132e18ae6d621c1a6ec633dfb9	ASV92	Bacteria	Firmicutes	Clostridia	Clostridiales	unclassified_Clostridiales	unclassified_Clostridiales	unclassified_Clostridiales	0	0.210259	0	0.028095	0.0652529	0.0552837	-1.894	-2.25	-2.543	-2.507	-1.769	0.7051	0.3673	0.03981	0.008653	0.01814	0.1647	0.9401
5783f6688038a0027593b2b6bedc0b27	ASV93	Bacteria	Firmicutes	Bacilli	Lactobacillales	Lactobacillaceae	Lactobacillus	unidentified_Lactobacillus	0	0.0797535	0.251042	0.28095	0.135037	0.0507522	-1.705	-1.941	-3.406	-1.137	-3.157	-3.117	0.1606	0.2803	8.107e-05	0.6461	0.0004634	0.1684
9ef24d6a0386bd13fd6b656738fa4c16	ASV94	Bacteria	Firmicutes	Clostridia	Clostridiales	unclassified_Clostridiales	unclassified_Clostridiales	unclassified_Clostridiales	0.00326264	0.22476	0.0924415	0.0335327	0.021751	0.0471271	-2.412	-3.106	-1.348	-0.8219	-0.5414	-0.241	0.2093	0.001209	0.6218	0.7303	0.7668	0.9422
ceafd6b22488217a7f7e3711e0c5316f	ASV95	Bacteria	Firmicutes	Bacilli	Lactobacillales	Lactobacillaceae	Lactobacillus	unclassified_Lactobacillus	0.0195759	0.580025	0.214791	0.0833786	0.178539	0.0471271	-0.642	-2.523	-2.372	-2.012	-1.786	-1.975	0.7621	0.01707	0.01532	0.08965	0.1372	0.3342
85477e1a13abcb7fbd66b9abfe976aac	ASV96	Bacteria	Firmicutes	Bacilli	Lactobacillales	Streptococcaceae	Streptococcus	unidentified_Streptococcus	0	0.163132	0	0.068878	0	0.0462208	-2.551	-1.48	-1.546	-1.543	-1.001	1.432	0.01238	0.3313	0.2543	0.6091	0.5939	0.2537
c518032d1dbae23e482751cb2d81ee6c	ASV97	Bacteria	Firmicutes	Clostridia	Clostridiales	Ruminococcaceae	Oscillospira	unidentified_Oscillospira	0.113105	0.375204	0.0516585	0.0163132	0.0788472	0.0425956	-2.285	-1.191	-0.7058	-1.395	-0.6161	1.583	0.03686	0.4837	0.6691	0.5292	0.6887	0.1999
17f4169e965eb92b2a5df5e4956291f2	ASV98	Bacteria	Firmicutes	Clostridia	Clostridiales	Lachnospiraceae	[Ruminococcus]	[Ruminococcus] gnavus	0.00326264	0.0471271	0.034439	0.0262824	0.0135943	0.0398767	-3.83	-1.77	-2.769	-0.5642	-1.36	3.279	0.006128	NA	0.002237	0.754	0.2783	0.08023
e8f8fec8079e2313fb4f68f38567758a	ASV99	Bacteria	Firmicutes	Clostridia	Clostridiales	Lachnospiraceae	Coprococcus	unidentified_Coprococcus	0	0.0534711	0.0380642	0.05619	0.0126881	0.0380642	-4.271	0.4735	1.018	0.6456	-0.3107	0.7849	0.004262	0.7768	0.5041	0.7798	0.8153	0.827
2a9914feafe34652fe4feab30fa72b3a	ASV100	Bacteria	Firmicutes	Clostridia	Clostridiales	unidentified_Clostridiales	unidentified_Clostridiales	unidentified_Clostridiales	0	0.13685	0.0697843	0.0453145	0.0262824	0.0362516	0.4477	-0.7594	-2.001	-2.729	-2.671	-4.217	0.841	0.7068	0.1889	0.006607	0.003916	0.01021
351e0b4550aa40938b0604e0c8d1601e	ASV101	Bacteria	Firmicutes	Clostridia	Clostridiales	Lachnospiraceae	unidentified_Lachnospiraceae	unidentified_Lachnospiraceae	0.00543774	0.183071	0.0226572	0.0163132	0.0380642	0.0335327	-4.131	-0.2859	0.1647	-1.035	-0.1145	3.641	0.003807	0.8747	0.8795	0.6056	0.9533	0.04236
74af8e7721c8d0817232922e99c4e9e4	ASV102	Bacteria	Firmicutes	Erysipelotrichi	Erysipelotrichales	Erysipelotrichaceae	Clostridium	Clostridium cocleatum	0.0870038	0.0978793	0.189415	0.0616277	0.0416893	0.0326264	-3.825	-2.484	-2.915	-2.402	-1.641	0.7779	0.006356	0.1623	0.02043	0.1738	0.5791	0.9422
92eb9971a3039f3329a33212303a9b87	ASV103	Bacteria	Firmicutes	Clostridia	Clostridiales	Lachnospiraceae	Dorea	unidentified_Dorea	0.0130506	0.294544	0.00815661	0.0172195	0.0425956	0.0299076	-0.7459	-2.578	-2.404	-2.026	-2.571	/	0.8113	0.2266	0.01532	0.08962	0.007887	/
8139cdc6088e06659c271523653902d1	ASV104	Bacteria	Firmicutes	Clostridia	Clostridiales	Ruminococcaceae	Anaerotruncus	unidentified_Anaerotruncus	0.663404	0.0380642	0.314483	0.0208447	0.199384	0.0290013	-4.062	-2.67	-0.1775	-0.8618	-0.4465	-0.1203	0.002489	0.0106	0.8981	0.7146	0.7704	0.9577
7fa8c56b78863bd011b79ccd4e8ef1f4	ASV105	Bacteria	Firmicutes	Clostridia	Clostridiales	[Mogibacteriaceae]	unidentified_[Mogibacteriaceae]	unidentified_[Mogibacteriaceae]	0	0.116005	0.0163132	0.0516585	0.0317201	0.0290013	-2.984	-1.542	-0.9497	-1.231	-1.209	1.633	0.007536	0.373	0.5449	0.6363	0.6546	0.3146
bcc9added0f41c353fc30a858245234f	ASV106	Bacteria	Firmicutes	Erysipelotrichi	Erysipelotrichales	Erysipelotrichaceae	unidentified_Erysipelotrichaceae	unidentified_Erysipelotrichaceae	0	0.0534711	0.0135943	0	0.00543774	0.0262824	-1.374	-3.525	-3.46	-3.061	-3.209	-3.246	0.2673	9.946e-05	4.431e-05	0.00134	0.0002764	0.08027
fa6a057b2ac46974ca2da3a8d2c0e38e	ASV107	Bacteria	Firmicutes	Clostridia	Clostridiales	unclassified_Clostridiales	unclassified_Clostridiales	unclassified_Clostridiales	0.0021751	0.0824724	0.0580025	0.133225	0.0262824	0.021751	-3.531	-0.3344	-1.069	0.2024	-0.04467	1.988	0.0254	0.8215	0.5064	0.93	0.9975	0.453
54188cac7854d25114c385530d3af5a6	ASV108	Bacteria	Firmicutes	Clostridia	Clostridiales	Lachnospiraceae	unidentified_Lachnospiraceae	unidentified_Lachnospiraceae	0	0.120537	0.0126881	0	0	0.0199384	-3.633	-0.7775	-1.281	-1.393	-1.378	1.895	0.01195	0.7304	0.6552	0.7146	0.6887	0.2158
94a62472235bd39ecf4f10794391e65d	ASV109	Bacteria	Firmicutes	Clostridia	Clostridiales	Lachnospiraceae	unidentified_Lachnospiraceae	unidentified_Lachnospiraceae	0.00870038	0.138662	0	0.0389705	0.0199384	0.0181258	-4.799	-0.152	-2.401	-0.1143	-0.1849	3.951	0.002691	0.911	NA	0.9449	0.9365	0.08023
1294848b1ec80709cf89eb12058fab9f	ASV110	Bacteria	Firmicutes	Clostridia	Clostridiales	Lachnospiraceae	Dorea	unidentified_Dorea	0.0021751	0.0580025	0	0	0.0271887	0.0154069	0.1134	-2.626	-2.463	-3.673	-3.45	/	0.9563	0.1962	0.1488	7.755e-05	0.0001065	/
352efd9d95c1645f4e0e2ed83d871c6e	ASV111	Bacteria	Firmicutes	Clostridia	Clostridiales	unclassified_Clostridiales	unclassified_Clostridiales	unclassified_Clostridiales	0.0783034	0.171289	0.0362516	0.0226572	0.0525648	0.0145006	-2.27	1.139	-0.05889	-0.5151	-0.8154	1.354	0.02314	0.6451	0.9886	0.9022	0.6887	0.3293
01aee11a8909ef4ef3b801486ca07a93	ASV112	Bacteria	Firmicutes	Clostridia	Clostridiales	unclassified_Clostridiales	unclassified_Clostridiales	unclassified_Clostridiales	0	0.128693	0.040783	0.0679717	0.0761283	0.0135943	-4.231	-0.01735	0.331	-0.9798	-1.447	2.893	0.000595	0.9947	0.7807	0.7146	0.2783	0.09046
d3fabbe405492557cce9b448beac42ea	ASV113	Bacteria	Firmicutes	Erysipelotrichi	Erysipelotrichales	Erysipelotrichaceae	unidentified_Erysipelotrichaceae	unidentified_Erysipelotrichaceae	0	0.141381	0.106942	0.127787	0.0915353	0.0126881	-0.3269	-1.815	-3.051	-3.554	-3.376	-3.708	0.9269	0.5331	0.0005498	9.929e-05	0.0001065	0.07049
666f48be581c5837a15b58e358ebe638	ASV114	Bacteria	Proteobacteria	Gammaproteobacteria	Pseudomonadales	Moraxellaceae	Acinetobacter	Acinetobacter johnsonii	0	0.0172195	0.040783	0.11238	0.0643466	0.0117818	-1.164	-2.398	-1.152	-0.002796	-0.1824	2.86	0.6694	0.02207	0.5411	0.9981	0.9164	0.1936
2cf47cbcedccef8de59588ea899db77a	ASV115	Bacteria	Actinobacteria	Actinobacteria	Actinomycetales	Micrococcaceae	Nesterenkonia	unidentified_Nesterenkonia	0.00435019	0.0362516	0.0135943	0.0135943	0.00453145	0.0090629	-0.7668	-2.486	-2.432	-2.412	-2.3	/	0.7731	0.01954	0.01115	0.0264	0.01973	/
c7ef54f53d58236af8af8645cde7401a	ASV116	Bacteria	Actinobacteria	Coriobacteriia	Coriobacteriales	Coriobacteriaceae	unidentified_Coriobacteriaceae	unidentified_Coriobacteriaceae	0	0.332608	0.0697843	0.0552837	0.0416893	0.0090629	3.021	-0.44	0.2719	0.6945	-0.204	-4.259	0.1091	0.7638	0.8305	0.7146	0.906	0.02989
16503be186d89ece65aa38a161d75d37	ASV117	Bacteria	Firmicutes	Clostridia	Clostridiales	[Mogibacteriaceae]	unidentified_[Mogibacteriaceae]	unidentified_[Mogibacteriaceae]	0.825449	0.145006	0.0190321	0.0271887	0.00362516	0.00815661	1.053	-2.901	-0.9373	-1	-2.86	/	0.6804	0.003882	0.4814	0.7146	0.001664	/
0adf0d0f1a91a4bec7b0e161b79b3aa0	ASV118	Bacteria	Firmicutes	Clostridia	Clostridiales	Ruminococcaceae	unidentified_Ruminococcaceae	unidentified_Ruminococcaceae	0.0206634	0.0815661	0	0	0.0090629	0.00725032	1.086	-1.81	-2.25	-2.039	-2.568	-1.831	0.6835	0.3613	0.02919	0.08762	0.007887	0.3191
c2fc1fb63a578633fc378b23d2402166	ASV119	Bacteria	Firmicutes	Clostridia	Clostridiales	unclassified_Clostridiales	unclassified_Clostridiales	unclassified_Clostridiales	0.021751	0.184883	0.0715969	0.0616277	0.028095	0.00634403	-4.574	-2.718	-1.711	-0.6727	-0.1662	2.773	2.132e-05	0.04188	0.4087	0.8394	0.956	0.03873
cf09ee5f94d0a424c5369fb953b9ed88	ASV120	Bacteria	Firmicutes	Bacilli	Lactobacillales	Lactobacillaceae	Lactobacillus	unidentified_Lactobacillus	0.00108755	0.0262824	0.00725032	0.00090629	0.00271887	0.00543774	-2.547	-3.489	-2.488	-1.248	-1.815	0.28	0.02074	8.123e-06	NA	0.6036	NA	0.9422
bc29bf34a904574e06b777dc8861d6b7	ASV121	Bacteria	Actinobacteria	Coriobacteriia	Coriobacteriales	Coriobacteriaceae	Adlercreutzia	unidentified_Adlercreutzia	0.0598151	0.0870038	0.0453145	0.0181258	0.0516585	0.00543774	-0.2257	-1.383	-2.758	-1.711	-1.289	/	0.9269	0.5791	0.04797	0.1631	0.5294	/
1fc7ef411498ba62734be8bbb2a2c6eb	ASV122	Bacteria	Firmicutes	Clostridia	Clostridiales	Ruminococcaceae	unclassified_Ruminococcaceae	unclassified_Ruminococcaceae	0	0.0552837	0.00725032	0	0	0.00543774	-1.582	-0.7669	-0.6062	-1.269	-3.31	-1.901	0.1329	0.6413	0.6603	0.3557	0.0001065	0.3653
cdf5e43ca9aecf48e0c0ac6a23920192	ASV123	Bacteria	Firmicutes	Clostridia	Clostridiales	Lachnospiraceae	Coprococcus	unidentified_Coprococcus	0.144644	0.140475	0.330796	0	0.0516585	0.00453145	-0.08535	0.9873	-2.775	-2.126	-2.429	-1	0.9655	0.6451	0.002237	0.06641	0.01385	0.8659
afa9f75e4bc5dc014b848ae6e932c0c3	ASV124	Bacteria	Actinobacteria	Coriobacteriia	Coriobacteriales	Coriobacteriaceae	Adlercreutzia	unidentified_Adlercreutzia	0	0.0271887	0.00634403	0.0317201	0.00815661	0.00362516	-3.494	-0.5835	-1.122	-0.7942	-1.154	-0.07184	0.0254	0.784	0.5467	0.725	0.6073	0.9807
26b6ba222f433cdb655bda3baf68e445	ASV125	Bacteria	Firmicutes	Clostridia	Clostridiales	Ruminococcaceae	Oscillospira	unidentified_Oscillospira	0	0.0715969	0	0	0	0.00362516	-1.08	-2.782	-1.222	-1.779	-1.781	-0.4057	0.708	0.006088	0.4814	0.2929	0.2783	0.9422
85911f13eba1e3791a626d9d47bf06bb	ASV126	Bacteria	Firmicutes	Erysipelotrichi	Erysipelotrichales	Erysipelotrichaceae	unidentified_Erysipelotrichaceae	unidentified_Erysipelotrichaceae	0.109842	0.0117818	0.00362516	0.0489396	0.149538	0.00271887	-0.9327	-0.8882	-1.299	-0.7575	-2.413	-2.228	0.4242	0.6451	0.2287	0.6659	0.01385	0.2638
e1aaabbcee03a467c63b4823a5498a3d	ASV127	Bacteria	TM7	TM7-3	CW040	F16	unidentified_F16	unidentified_F16	0.00870038	0.406924	0.104223	0.106036	0.0607214	0.00181258	0.653	-1.598	-2.128	-2.262	-2.115	-3.916	0.7289	0.2266	0.04093	0.04961	0.05018	0.03873
362d8fb0a6ce692ce2ba8d0983e5868c	ASV128	Bacteria	Firmicutes	Clostridia	Clostridiales	Lachnospiraceae	Dorea	unclassified_Dorea	0.380642	0.118724	0.0951604	0.0117818	0.00271887	0.00090629	-3.829	-0.5759	-0.7602	-0.7605	-0.2142	0.719	0.004187	0.6757	0.6078	0.7146	0.9101	0.9399
210c90590bb1d75ed88b95b7f46b0e63	ASV129	Bacteria	Firmicutes	Clostridia	Clostridiales	unidentified_Clostridiales	unidentified_Clostridiales	unidentified_Clostridiales	0.0228385	0.13685	0.0154069	0.0090629	0.0570962	0	0.6914	-0.08008	2.292	1.654	-0.06085	0.5835	0.8112	0.9594	0.02519	0.2097	0.9873	0.9422
bf8db8ba5a13f0ee9b18cb7076c0e7b5	ASV130	Bacteria	Firmicutes	Clostridia	Clostridiales	Lachnospiraceae	unidentified_Lachnospiraceae	unidentified_Lachnospiraceae	0.00108755	0.443176	0.0444082	0.0715969	0	0	-4.025	1.026	-0.01319	1.311	-0.09583	3.719	0.009222	0.6451	1	0.6036	0.9691	0.07136
63042b9cb63af390256f88f315002e3a	ASV131	Bacteria	Firmicutes	Clostridia	Clostridiales	Lachnospiraceae	[Ruminococcus]	[Ruminococcus] gnavus	0.00978793	0.174914	0.0154069	0.0634403	0.0706906	0	-3.741	-1.485	0.8869	0.9741	-0.1068	3.136	0.009068	NA	0.6731	0.7146	0.9722	0.09718
1561d323d07ae3f226175c70ca24b47f	ASV132	Bacteria	Firmicutes	Clostridia	Clostridiales	Peptostreptococcaceae	unidentified_Peptostreptococcaceae	unidentified_Peptostreptococcaceae	0.00435019	0.0516585	0	0	0	0	-0.9632	-1.809	-2.243	-1.507	-0.3071	-0.05254	0.7621	0.1642	0.02919	0.2961	0.9086	0.9856
e2533beb4036244f9b60b31483c80f64	ASV133	Bacteria	Firmicutes	Clostridia	Clostridiales	Lachnospiraceae	unclassified_Lachnospiraceae	unclassified_Lachnospiraceae	0.00108755	0.127787	0.0172195	0.00181258	0.0172195	0	-3.29	-0.799	-1.015	-0.5864	-1.481	1.684	0.02711	0.78	0.6989	0.8682	0.629	0.1865
f330de15e3be63e042359bdd2be66395	ASV134	Bacteria	Firmicutes	Clostridia	Clostridiales	Lachnospiraceae	unidentified_Lachnospiraceae	unidentified_Lachnospiraceae	0.0152257	0.271887	0	0.0897227	0.0589088	0	-1.634	-1.796	-2.082	-2.057	-1.556	/	0.4242	0.3403	0.04512	0.08316	0.2343	/
79c118d48e172dd3d28e52b31a604a69	ASV135	Bacteria	Firmicutes	Clostridia	Clostridiales	Lachnospiraceae	[Ruminococcus]	[Ruminococcus] gnavus	0.131593	0.299076	0	0	0.00815661	0	-2.595	-1.298	-0.01341	-1.292	-1.935	/	0.09167	0.4837	1	0.5324	0.02593	/
62729979fd91399e01e509ad0931ab20	ASV136	Bacteria	Firmicutes	Clostridia	Clostridiales	unclassified_Clostridiales	unclassified_Clostridiales	unclassified_Clostridiales	0.121805	0.294544	0.0271887	0.0117818	0	0	-5.009	-1.248	-1.711	-0.9439	-2.587	-0.0456	0.002691	0.5591	0.02919	0.7146	0.007887	0.9875
21c595cff9e21451409f88f0441d6a4e	ASV137	Bacteria	Bacteroidetes	Bacteroidia	Bacteroidales	S24-7	unidentified_S24-7	unidentified_S24-7	1.36705	0	0	0	0	0	4.762	/	/	/	/	-4.653	0.000502	/	/	/	/	0.003236
6590cd18b78a051c7e7edcebd58526e6	ASV138	Bacteria	Bacteroidetes	Bacteroidia	Bacteroidales	Prevotellaceae	Prevotella	unidentified_Prevotella	1.118	0.00090629	0.00453145	0.00181258	0.0271887	0	5.267	/	/	0.7859	/	-5.775	5.257e-05	/	/	0.7146	/	6.301e-05
8d3db0c3db92354209ef363455100620	ASV139	Bacteria	Firmicutes	Clostridia	Clostridiales	unidentified_Clostridiales	unidentified_Clostridiales	unidentified_Clostridiales	0.900489	0	0	0	0	0	4.936	/	/	/	/	-5.682	0.007387	/	/	/	/	0.01878
e057e999c3dc0c8201d27dd8480775e1	ASV140	Bacteria	Bacteroidetes	Bacteroidia	Bacteroidales	S24-7	unidentified_S24-7	unidentified_S24-7	0.888526	0	0	0	0	0	5.183	/	/	/	/	-5.843	0.002691	/	/	/	/	0.006221
89f22085da944ecd0b7b66d25ecca5a5	ASV141	Bacteria	Firmicutes	Clostridia	Clostridiales	Ruminococcaceae	Oscillospira	unidentified_Oscillospira	0.884176	0	0	0	0	0	4.9	/	/	/	/	-5.52	0.00466	/	/	/	/	0.01227
ffb8c23b30fd40cbad4d789a8cc1c0b0	ASV142	Bacteria	Firmicutes	Clostridia	Clostridiales	Lachnospiraceae	unidentified_Lachnospiraceae	unidentified_Lachnospiraceae	0.848287	0	0.00634403	0	0	0.00634403	4.594	/	/	/	/	-4.028	0.0006768	/	/	/	/	0.03177
a70321630e3b368b0d709c32969a9a25	ASV143	Bacteria	Firmicutes	Clostridia	Clostridiales	Lachnospiraceae	unidentified_Lachnospiraceae	unidentified_Lachnospiraceae	0.781947	0	0.0163132	0	0	0	4.693	1.047	/	/	/	-4.664	0.0005374	0.5234	/	/	/	0.00316
1ebc399a318469ed71bcf6d59cdf783d	ASV144	Bacteria	Bacteroidetes	Bacteroidia	Bacteroidales	S24-7	unidentified_S24-7	unidentified_S24-7	0.631865	0	0	0.00543774	0	0	4.636	/	/	/	/	-5.347	0.009068	/	/	/	/	0.02199
3dbaacee45b166bae7dff5c974b7b624	ASV145	Bacteria	Firmicutes	Erysipelotrichi	Erysipelotrichales	Erysipelotrichaceae	unidentified_Erysipelotrichaceae	unidentified_Erysipelotrichaceae	0.617727	0	0	0	0	0	3.038	/	/	/	/	-2.749	0.04012	/	/	/	/	0.1005
93f688f06e3f2a289360eaffba759d6b	ASV146	Bacteria	Bacteroidetes	Bacteroidia	Bacteroidales	S24-7	unidentified_S24-7	unidentified_S24-7	0.578575	0	0.0117818	0	0	0	4.896	/	/	/	/	-5.461	0.003368	/	/	/	/	0.00792
74a7c97a132eef077f1e9b050aa05254	ASV147	Bacteria	Firmicutes	Clostridia	Clostridiales	unclassified_Clostridiales	unclassified_Clostridiales	unclassified_Clostridiales	0.577488	0	0	0	0	0	4.131	/	/	/	/	-4.301	0.01195	/	/	/	/	0.0462
d9e1afdb29bec396928f705c403aa55d	ASV148	Bacteria	Firmicutes	Clostridia	Clostridiales	unidentified_Clostridiales	unidentified_Clostridiales	unidentified_Clostridiales	0.520935	0	0	0	0	0	4.262	/	/	/	/	-4.784	0.01594	/	/	/	/	0.03873
67b89661883d562025f0c5d540ea6741	ASV149	Bacteria	Bacteroidetes	Bacteroidia	Bacteroidales	S24-7	unidentified_S24-7	unidentified_S24-7	0.515498	0.00725032	0	0.00815661	0.0117818	0	2.895	/	-0.1895	-0.01607	/	-4.558	0.005967	/	0.8903	0.9919	/	0.002879
5cbfa2d3424a82fc620b7dec89d45e93	ASV150	Bacteria	Firmicutes	Clostridia	Clostridiales	unidentified_Clostridiales	unidentified_Clostridiales	unidentified_Clostridiales	0.513322	0	0	0	0	0	3.485	/	/	/	/	-3.557	0.04301	/	/	/	/	0.09046
924b98ec9a0533de73200d41c5175bb2	ASV151	Bacteria	TM7	TM7-3	CW040	F16	unidentified_F16	unidentified_F16	0.384992	0	0	0	0	0	4.152	/	/	/	/	-4.517	0.009816	/	/	/	/	0.02911
a907d0bd0d4e00af15525a1c09eb511e	ASV152	Bacteria	Firmicutes	Clostridia	Clostridiales	unclassified_Clostridiales	unclassified_Clostridiales	unclassified_Clostridiales	0.371941	0	0	0	0	0	4.462	/	/	/	/	-5.024	0.008985	/	/	/	/	0.02484
eac5e08c69d9baa33a81b5ea9ab226f5	ASV153	Bacteria	Firmicutes	Clostridia	Clostridiales	Lachnospiraceae	[Ruminococcus]	[Ruminococcus] gnavus	0.318651	0	0.0425956	0.0199384	0.0090629	0.00815661	3.699	0.5899	0.9217	0.8351	/	-3.161	0.004848	0.6774	0.5041	0.7018	/	0.08752
f75b08a343a764d06923499b4b19b7e9	ASV154	Bacteria	Bacteroidetes	Bacteroidia	Bacteroidales	S24-7	unidentified_S24-7	unidentified_S24-7	0.318651	0	0	0	0	0	3.734	/	/	/	/	-3.71	0.007374	/	/	/	/	0.02831
8152e1f9cb926c5a9c38f9933845b612	ASV155	Bacteria	Bacteroidetes	Bacteroidia	Bacteroidales	S24-7	unidentified_S24-7	unidentified_S24-7	0.2969	0	0	0	0	0	4.167	/	/	/	/	-4.232	0.001716	/	/	/	/	0.005657
6c56e30dc9f3cf77124176c99e401219	ASV156	Bacteria	Firmicutes	Clostridia	Clostridiales	unidentified_Clostridiales	unidentified_Clostridiales	unidentified_Clostridiales	0.290375	0.00815661	0	0	0.00543774	0	3.404	/	/	-0.1702	/	-3.91	0.003675	/	/	0.9612	/	0.05305
a357ffc268cef4c5f82d480bef216175	ASV157	Bacteria	Bacteroidetes	Bacteroidia	Bacteroidales	S24-7	unidentified_S24-7	unidentified_S24-7	0.28385	0.00815661	0	0.0145006	0	0	3.342	/	0.249	/	/	-4.01	0.01738	/	0.8472	/	/	0.006309
e5f1b33ddcf5432c54579d90745c5084	ASV158	Bacteria	Firmicutes	Clostridia	Clostridiales	Lachnospiraceae	[Ruminococcus]	[Ruminococcus] gnavus	0.2795	0	0	0	0	0	4.269	/	/	/	/	-4.81	0.008748	/	/	/	/	0.02161
3926e89808eb89f6c5c5babce071affc	ASV159	Bacteria	Firmicutes	Clostridia	Clostridiales	unidentified_Clostridiales	unidentified_Clostridiales	unidentified_Clostridiales	0.250136	0	0	0	0	0	3.764	/	/	/	/	-4.036	0.01551	/	/	/	/	0.04104
d708254287935dcf1c412401240e19f0	ASV160	Bacteria	Firmicutes	Clostridia	Clostridiales	Ruminococcaceae	unidentified_Ruminococcaceae	unidentified_Ruminococcaceae	0.229473	0	0.128693	0	0	0	3.796	1.003	/	/	/	-4.507	0.02748	0.5587	/	/	/	0.03665
f2afd803842e06b735eeb37bdfdc5fea	ASV161	Bacteria	Bacteroidetes	Bacteroidia	Bacteroidales	S24-7	unidentified_S24-7	unidentified_S24-7	0.210984	0.00815661	0.00543774	0	0.0371579	0	2.927	-0.09273	/	0.2341	/	-4.198	0.1104	0.9582	/	0.9092	/	0.02831
5bb226386ce3a6a08dce836aff84a8ba	ASV162	Bacteria	Bacteroidetes	Bacteroidia	Bacteroidales	S24-7	unidentified_S24-7	unidentified_S24-7	0.208809	0	0	0	0	0	3.68	/	/	/	/	-3.729	0.008669	/	/	/	/	0.02831
c1bf867540a4ed1bb4330d9e510e4f32	ASV163	Bacteria	Firmicutes	Clostridia	Clostridiales	Ruminococcaceae	unidentified_Ruminococcaceae	unidentified_Ruminococcaceae	0.193583	0	0	0	0	0	3.675	/	/	/	/	-3.741	0.00466	/	/	/	/	0.01336
a8942f85cc9054ee5ebe65f7a13a482d	ASV164	Bacteria	Firmicutes	Clostridia	Clostridiales	Ruminococcaceae	Ruminococcus	Ruminococcus flavefaciens	0.18162	0	0	0	0	0	4.056	/	/	/	/	-4.628	0.009947	/	/	/	/	0.02161
2ccac122e24661c513fb777d23da6e8c	ASV165	Bacteria	Actinobacteria	Coriobacteriia	Coriobacteriales	Coriobacteriaceae	Adlercreutzia	unidentified_Adlercreutzia	0.176183	0	0	0	0	0	3.806	/	/	/	/	-4.097	0.005493	/	/	/	/	0.01123
6071f0f09c806c6ea60ad066912adeba	ASV166	Bacteria	Firmicutes	Clostridia	Clostridiales	Ruminococcaceae	unidentified_Ruminococcaceae	unidentified_Ruminococcaceae	0.16857	0	0	0	0	0	3.312	/	/	/	/	-3.504	0.03338	/	/	/	/	0.06547
da32f56c6a996641370765739944cf37	ASV167	Bacteria	Firmicutes	Clostridia	Clostridiales	Lachnospiraceae	unidentified_Lachnospiraceae	unidentified_Lachnospiraceae	0.159869	0	0	0	0	0	3.241	/	/	/	/	-3.493	0.04954	/	/	/	/	0.0761
7e0021b2d310879dca58aa9279f66791	ASV168	Bacteria	Firmicutes	Clostridia	Clostridiales	Ruminococcaceae	unidentified_Ruminococcaceae	unidentified_Ruminococcaceae	0.158782	0	0	0	0	0	3.202	/	/	/	/	-3.374	0.04178	/	/	/	/	0.0728
e3ab56ab303ff8372744d4187626343b	ASV169	Bacteria	Firmicutes	Clostridia	Clostridiales	Ruminococcaceae	Ruminococcus	unidentified_Ruminococcus	0.157694	0	0	0	0	0	3.57	/	/	/	/	-3.735	0.008307	/	/	/	/	0.02199
6ecbb6a3bf94005e194dc12f73238ee0	ASV170	Bacteria	Firmicutes	Clostridia	Clostridiales	Lachnospiraceae	unidentified_Lachnospiraceae	unidentified_Lachnospiraceae	0.152257	0.00271887	0.0181258	0.00634403	0.00181258	0.00090629	3.085	0.8092	/	/	/	-0.1691	0.04301	0.7429	/	/	/	0.9457
4aef58a489c42baa162946f50595a4c9	ASV171	Bacteria	Bacteroidetes	Bacteroidia	Bacteroidales	S24-7	unidentified_S24-7	unidentified_S24-7	0.150082	0	0	0.00271887	0	0	3.739	/	/	/	/	-4.068	0.01057	/	/	/	/	0.02817
4f53a04b4a6271e7188828a23ff2d754	ASV172	Bacteria	Firmicutes	Clostridia	Clostridiales	unidentified_Clostridiales	unidentified_Clostridiales	unidentified_Clostridiales	0.143556	0.00543774	0	0	0	0	4.02	/	/	/	/	-4.295	0.01057	/	/	/	/	0.02831
8d0a64e35aea2b1a5ca2cce3522edb2a	ASV173	Bacteria	Bacteroidetes	Bacteroidia	Bacteroidales	S24-7	unidentified_S24-7	unidentified_S24-7	0.132681	0.00362516	0	0.00996919	0.0145006	0.00634403	3.822	/	0.2881	0.09063	/	-3.408	0.00466	/	0.8148	0.9705	/	0.0462
94e4ccc0f94b2aca7479c5225805226b	ASV174	Bacteria	Firmicutes	Clostridia	Clostridiales	Ruminococcaceae	Oscillospira	unidentified_Oscillospira	0.130506	0	0	0	0	0	3.307	/	/	/	/	-3.412	0.01174	/	/	/	/	0.02831
ad75e401f429dbe4bcf02903643ec1cf	ASV175	Bacteria	Firmicutes	Clostridia	Clostridiales	Lachnospiraceae	Anaerostipes	unidentified_Anaerostipes	0.127243	0	0	0	0	0	3.443	/	/	/	/	-3.505	0.008748	/	/	/	/	0.02558
eaa8b37486a469ae5823bd13d86fdf9a	ASV176	Bacteria	Firmicutes	Clostridia	Clostridiales	[Mogibacteriaceae]	unidentified_[Mogibacteriaceae]	unidentified_[Mogibacteriaceae]	0.122893	0	0	0	0	0	3.38	/	/	/	/	-3.445	0.009068	/	/	/	/	0.02558
30daf497a70b80990d05a911044233da	ASV177	Bacteria	Firmicutes	Clostridia	Clostridiales	[Mogibacteriaceae]	unidentified_[Mogibacteriaceae]	unidentified_[Mogibacteriaceae]	0.114192	0	0	0	0	0	3.237	/	/	/	/	-3.3	0.01614	/	/	/	/	0.04104
3cfdb3d026877d9ab37fa1d5e0636bc8	ASV178	Bacteria	Firmicutes	Clostridia	Clostridiales	Ruminococcaceae	Ruminococcus	unidentified_Ruminococcus	0.079391	0	0	0	0	0	2.862	/	/	/	/	-2.898	0.03575	/	/	/	/	0.06547
567c22309933f5fe02c27b71d450221b	ASV179	Bacteria	Firmicutes	Clostridia	Clostridiales	unclassified_Clostridiales	unclassified_Clostridiales	unclassified_Clostridiales	0	0	0.320827	0.0924415	0.062534	0.00090629	/	2.626	1.483	0.5467	/	/	/	0.01238	0.2263	0.7495	/	/
